# Supplementary material for: Quantitative Analysis of Forest Fragmentation in the Atlantic Forest Reveals More Threatened Bird Species than the Current Red List
Source: PLoS One. 2013 May 29;8(5):e65357. doi: 10.1371/journal.pone.0065357 (PMC3667042; doi:10.1371/journal.pone.0065357)
Supplement: Table S1 — Complete list of Atlantic forest bird species (bold names recommended for reassessment based on habitat fragmentation, due to low metapopulation capacity). (XLSX) [file pone.0065357.s002.xlsx]

## Sheet: Sheet1
Table S1.
Common Name	Scientific Name	IUCN	Family
Red-billed Curassow	Crax blumenbachii	EN	Cracidae
White-collared Kite	Leptodon forbesi	CR	Accipitridae
Long-trained Nightjar	Macropsalis forcipata	LC	Caprimulgidae
Blue-throated Parakeet	Pyrrhura cruentata	VU	Psittacidae
Brown-backed Parrotlet	Touit melanonotus	EN	Psittacidae
Red-spectacled Amazon	Amazona pretrei	VU	Psittacidae
Red-browed Amazon	Amazona rhodocorytha	EN	Psittacidae
Vinaceous Amazon	Amazona vinacea	EN	Psittacidae
Blue-bellied Parrot	Triclaria malachitacea	NT	Psittacidae
Hook-billed Hermit	Glaucis dohrnii	EN	Trochilidae
Minute Hermit	Phaethornis idaliae	LC	Trochilidae
Brazilian Ruby	Clytolaema rubricauda	LC	Trochilidae
Yellow-eared Woodpecker	Veniliornis maculifrons	LC	Picidae
White-browed Woodpecker	Piculus aurulentus	NT	Picidae
Three-toed Jacamar	Jacamaralcyon tridactyla	VU	Galbulidae
Wied's Tyrant-manakin	Neopelma aurifrons	VU	Pipridae
Serra Do Mar Tyrant-manakin	Neopelma chrysolophum	LC	Pipridae
Pin-tailed Manakin	Ilicura militaris	LC	Pipridae
Black-capped Piprites	Piprites pileata	VU	Pipridae
Shrike-like Cotinga	Laniisoma elegans	LC	Cotingidae
Hooded Berryeater	Carpornis cucullata	NT	Cotingidae
Banded Cotinga	Cotinga maculata	EN	Cotingidae
Black-and-gold Cotinga	Tijuca atra	NT	Cotingidae
Grey-winged Cotinga	Tijuca condita	VU	Cotingidae
White-winged Cotinga	Xipholena atropurpurea	EN	Cotingidae
Kinglet Calyptura	Calyptura cristata	CR	Cotingidae
Grey-capped Tyrannulet	Phyllomyias griseocapilla	NT	Tyrannidae
Sao Paulo Tyrannulet	Phylloscartes paulista	NT	Tyrannidae
Oustalet's Tyrannulet	Phylloscartes oustaleti	NT	Tyrannidae
Serra Do Mar Tyrannulet	Phylloscartes difficilis	NT	Tyrannidae
Alagoas Tyrannulet	Phylloscartes ceciliae	EN	Tyrannidae
Bahia Tyrannulet	Phylloscartes beckeri	EN	Tyrannidae
Restinga Tyrannulet	Phylloscartes kronei	VU	Tyrannidae
Brown-breasted Bamboo-tyrant	Hemitriccus obsoletus	LC	Tyrannidae
Buff-breasted Tody-tyrant	Hemitriccus mirandae	VU	Tyrannidae
Kaempfer's Tody-tyrant	Hemitriccus kaempferi	EN	Tyrannidae
Fork-tailed Pygmy-tyrant	Hemitriccus furcatus	VU	Tyrannidae
White-bearded Antshrike	Biatas nigropectus	VU	Thamnophilidae
Rufous-backed Antvireo	Dysithamnus xanthopterus	LC	Thamnophilidae
Plumbeous Antvireo	Dysithamnus plumbeus	VU	Thamnophilidae
Star-throated Antwren	Myrmotherula gularis	LC	Thamnophilidae
Rio De Janeiro Antwren	Myrmotherula fluminensis	CR	Thamnophilidae
Salvadori's Antwren	Myrmotherula minor	VU	Thamnophilidae
Unicoloured Antwren	Myrmotherula unicolor	NT	Thamnophilidae
Alagoas Antwren	Myrmotherula snowi	CR	Thamnophilidae
Band-tailed Antwren	Myrmotherula urosticta	VU	Thamnophilidae
Restinga Antwren	Formicivora littoralis	CR	Thamnophilidae
Black-hooded Antwren	Formicivora erythronotos	EN	Thamnophilidae
Rufous-tailed Antbird	Drymophila genei	NT	Thamnophilidae
Ochre-rumped Antbird	Drymophila ochropyga	NT	Thamnophilidae
Orange-bellied Antwren	Terenura sicki	EN	Thamnophilidae
Rio De Janeiro Antbird	Cercomacra brasiliana	NT	Thamnophilidae
Fringe-backed Fire-eye	Pyriglena atra	EN	Thamnophilidae
Scalloped Antbird	Myrmeciza ruficauda	EN	Thamnophilidae
White-bibbed Antbird	Myrmeciza loricata	LC	Thamnophilidae
Slaty Bristlefront	Merulaxis ater	NT	Rhinocryptidae
Stresemann's Bristlefront	Merulaxis stresemanni	CR	Rhinocryptidae
Mouse-coloured Tapaculo	Scytalopus speluncae	LC	Rhinocryptidae
Bahia Tapaculo	Eleoscytalopus psychopompus	CR	Rhinocryptidae
Such's Antthrush	Chamaeza meruloides	LC	Formicariidae
Araucaria Tit-spinetail	Leptasthenura setaria	NT	Furnariidae
Pinto's Spinetail	Synallaxis infuscata	EN	Furnariidae
Bahia Spinetail	Synallaxis cinerascens	VU	Furnariidae
Pallid Spinetail	Cranioleuca pallida	LC	Furnariidae
Striated Softtail	Thripophaga macroura	VU	Furnariidae
White-browed Foliage-gleaner	Anabacerthia amaurotis	NT	Furnariidae
White-collared Foliage-gleaner	Anabazenops fuscus	LC	Furnariidae
Sharp-billed Treehunter	Heliobletus contaminatus	LC	Furnariidae
Creamy-bellied Gnatcatcher	Polioptila lactea	NT	Polioptilidae
Bay-chested Warbling-finch	Poospiza thoracica	LC	Emberizidae
Buffy-fronted Seedeater	Sporophila frontalis	VU	Emberizidae
Brown Tanager	Orchesticus abeillei	NT	Thraupidae
Cherry-throated Tanager	Nemosia rourei	CR	Thraupidae
Olive-green Tanager	Orthogonys chloricterus	LC	Thraupidae
Seven-coloured Tanager	Tangara fastuosa	VU	Thraupidae
Brassy-breasted Tanager	Tangara desmaresti	LC	Thraupidae
Thick-billed Saltator	Saltator maxillosus	LC	Cardinalidae
Complete list of Atlantic forest bird species (bold names recommended for reassessment based on habitat fragmentation, due to low metapopulation capacity).
